# Supplementary material for: Systematic review and meta-analysis of myopia prevalence in African school children
Source: PLoS One. 2022 Feb 3;17(2):e0263335. doi: 10.1371/journal.pone.0263335 (PMC8812871; doi:10.1371/journal.pone.0263335)
Supplement: S8 File — (XLSX) [file pone.0263335.s009.xlsx]

## Sheet: Prevalence_kedited
Author	N	n	yearsurvey		Cyclo vs non-cyclo	Obj vs Subj
Atowa et al. (2020)	1197	32.319	2020	0.027	cyclo	objective
Wajuihian et al. (2017)	1586	111.02	2017	0.07	non-cyclo	objective
Chebil et al. (2016)	6192	229.723	2016	0.0371	cyclo	objective
Kedir et al. (2014)	570	14.82	2014	0.026	non-cyclo	subjective
Soler et al. (2015)	425	44.2	2015	0.104	cyclo	objective
Kumah et al.(2013)	2435	77.92	2013	0.032	cyclo	objective
Mehari et al. (2013)	4238	254.28	2013	0.06	non-cyclo	objective
Jimenez et al. (2012)	315	7.875	2012	0.025	non-cyclo	objective
Naidoo et al. (2003)	4890	141.81	2003	0.029	cyclo	objective
Yamamah et al. (2015)	2070	64.17	2015	0.031	cyclo	objective
Nartey et al. (2015)	811	38.928	2015	0.048	non-cyclo	subjective
Anera et al. (2006)	388	1.94	2006	0.005	cyclo	Objective
Chukuemeka (2015)	421	78.727	2015	0.187	non-cyclo	objective
Alrasheed et al. (2016)	1678	114.104	2016	0.068	cyclo	objective
Kabir et al. (2016)	208	47.008	2016	0.226	non-cyclo	objective
Ebri et al. (2019)	4241	203.568	2019	0.048	cyclo	objective
Ezinne et al. (2018)	998	44.91	2018	0.045	cyclo	objective
Nakua et al. (2015)	504	10.9368	2015	0.0217	non-cyclo	objective
Ndou (2014)	476	13.9944	2014	0.0294	non-cyclo	subjective
Ahmed et al. (2020)	1204	109.564	2020	0.091	non-cyclo	Objective
Ovenseri-Ogbomo et al. (2010)	953	62	2010	0.0650577	cyclo	objective
Ovenseri-Ogbomo et al. (2009)	595	10.115	2009	0.017	non-cyclo	subjective
Assem et al. (2021)	601	51.085	2021		cyclo	Objective
Maduka-Okafor, et al. (2021)	5723	114.46	2021		cyclo	objective
			2

## Sheet: Prevalence for all
S/No	Author	Year	Country	Age	Cyclo vs non-cyclo	Obj vs Subj	Prevalence of myopia	N	n
1	Atowa et al. (2020)	2020	Nigeria	8 - 15	cyclo	objective	2.7	1197	443.333	0.027	32.319	0.027
2	Wajuihian et al. (2017)	2017	South Africa	13 - 18	non-cyclo	objective	7	1586	226.571	0.07	111.02
3	Chebil et al. (2016)	2016	Tunisia	6 - 14	cyclo	objective	3.71	6192	1669	0.0371	229.723
4	Kedir et al. (2014)	2014	Ethiopia	7 - 15	non-cyclo	subjective	2.6	570	219.231	0.026	14.82
5	Soler et al. (2015)	2015	Equatorial Guinea	6 - 16	cyclo	objective	10.4	425	40.8654	0.104	44.2
6	Kumah et al.(2013)	2013	Ghana	12 - 15	cyclo	objective	3.2	2435	760.938	0.032	77.92
8	Mehari et al. (2013)	2013	Ethiopia	7 - 18	non-cyclo	objective	6	4238	706.333	0.06	254.28
9	Jimenez et al. (2012)	2012	Burkina Faso	6 - 16	non-cyclo	objective	2.5	315	126	0.025	7.875
10	Naidoo et al. (2003)	2003	South Africa	5 - 15	cyclo	objective	2.9	4890	1686.21	0.029	141.81
12	Yamamah et al. (2015)	2015	Egypt	5.5 - 17	cyclo	objective	3.1	2070	667.742	0.031	64.17
13	Nartey et al. (2015)	2016	Ghana	6 - 16	non-cyclo	subjective	4.8	811	168.958	0.048	38.928
14	Anera et al. (2006)	2006	Burkina Faso	5 - 16	cyclo	Objective	0.5	388	2	0.005	1.94
16	Akuta (2015)	2015	South Africa	7 - 14	non-cyclo	objective	18.7	421	22.5134	0.187	78.727
17	Alrasheed et al. (2016)	2016	Sudan	6 - 15	cyclo	objective	6.8	1678	246.765	0.068	114.104
18	Kabir et al. (2016)	2016	Ghana	10 - 15	non-cyclo	objective	22.6	208	9.20354	0.226	47.008
19	Ebri et al. (2019)	2019	Nigeria	10 - 18	cyclo	objective	4.8	4241	883.542	0.048	203.568
20	Ezinne et al. (2018)	2018	Nigeria	5 - 15	cyclo	objective	4.5	998	221.778	0.045	44.91
21	Nakua et al. (2015)	2015	Ghana	12 - 17	non-cyclo	objective	2.17	504	232.258	0.0217	10.9368
22	Ndou (2014)	2014	South Africa	8 - 15	non-cyclo	subjective	2.94	476	161.905	0.0294	13.9944
23	Ahmed et al. (2020)	2020	Somalia	6 - 15	non-cyclo	Objective	9.1	1204	132.308	0.091	109.564
24	Ovenseri-Ogbomo et al. (2010)	2010	Ghana	5 - 18	cyclo	objective	6.5	953	138.696	0.065	61.945
25	Ovenseri-Ogbomo et al. (2009)	2009	Ghana	11 - 18	non-cyclo	subjective	1.7	595	350	0.017	10.115

## Sheet: Prevalence_gender_kedited
Author	N	n	Gender
Atowa et al. (2020)	538	13.988	1	2.6	38.4615	0.384615	206.923
Wajuihian et al. (2017)	632	37.92	1	6	16.6667	0.166667	105.333
Chebil et al. (2016)	3198	94.9806	1	2.97	33.67	0.3367	1076.77
Kedir et al. (2014)	308	6.9916	1	2.27	44.0529	0.440529	135.683
Soler et al. (2015)	209	16.093	1	7.7	12.987	0.12987	27.1429
Rushood et al. (2013)	380524	6088.38	1	1.6	62.5	0.625	237828
Jimenez et al. (2012)	163	4.075	1	2.5	40	0.4	65.2
Yared et al. (2012)	848	15.264	1	1.8	55.5556	0.555556	471.111
Yamamah et al. (2015)	1047	35.598	1	3.4	29.4118	0.294118	307.941
Anera et al. (2006)	211	1.055	1	0.5	0.5	0.005	1.055
Akuta (2015)	214	39.59	1	18.5	5.40541	0.0540541	11.5676
Alrasheed et al. (2016)	827	57.063	1	6.9	14.4928	0.144928	119.855
Kabir et al. (2016)	101	22.018	1	21.8	4.58716	0.0458716	4.63303
Ezinne et al. (2018)	443	12.847	1	2.9	34.4828	0.344828	152.759
Nakua et al. (2015)	257	4.883	1	1.9	52.6316	0.526316	135.263
Ndou (2014)	209	8.987	1	4.3	23.2558	0.232558	48.6047
Ahmed et al. (2020)	658	53.956	1	8.2	12.1951	0.121951	80.2439
Ovenseri-Ogbomo et al.(2010)	297	21.978	1	7.4	13.5135	0.135135	40.1351
Ovenseri-Ogbomo et al.(2009)	278	1.39	1	0.5	0.5	0.005	1.39
Atowa et al. (2020)	659	17.793	2	2.7	37.037	0.37037	244.074
Wajuihian et al. (2017)	954	76.32	2	8	12.5	0.125	119.25
Chebil et al. (2016)	2994	134.73	2	4.5	22.2222	0.222222	665.333
Kedir et al. (2014)	262	8.7508	2	3.34	29.9401	0.299401	78.4431
Soler et al. (2015)	216	28.08	2	13	7.69231	0.0769231	16.6154
Jimenez et al. (2012)	152	3.952	2	2.6	38.4615	0.384615	58.4615
Yamamah et al. (2015)	1023	27.621	2	2.7	37.037	0.37037	378.889
Akuta (2015)	207	41.4	2	20	5	0.05	10.35
Alrasheed et al. (2016)	839	57.052	2	6.8	14.7059	0.147059	123.382
Kabir et al. (2016)	107	25.038	2	23.4	4.2735	0.042735	4.57265
Ezinne et al. (2018)	555	8.88	2	1.6	62.5	0.625	346.875
Nakua et al. (2015)	247	5.928	2	2.4	41.6667	0.416667	102.917
Ndou (2014)	267	5.073	2	1.9	52.6316	0.526316	140.526
Ahmed et al. (2020)	546	56.238	2	10.3	9.70874	0.0970874	53.0097
Ovenseri-Ogbomo et al.(2010)	656	40	2	6.7	16.4	0.164	107.584
Ovenseri-Ogbomo et al.(2009)	317	3.7089	2	1.17	85.4701	0.854701	270.94
Assem et al. (2021)	601	49.883	1	8.3	12.0482	0.120482	72.4096
Maduka-Okafor, et al. (2021)	5723	85.845	1	1.5	66.6667	0.666667	3815.33
Assem et al. (2021)	601	52.287	2	8.7	11.4943	0.114943	69.0805
Maduka-Okafor, et al. (2021)	5723	131.629	2	2.3	43.4783	0.434783	2488.26

## Sheet: Prevalence Male_Female (2)
S/No	Author	Year	Country	Age	N	Male (n)	Female (n)	Cyclo vs non-cyclo	Obj vs Subj	Prev_Male	Prev_female
1	Atowa et al. (2020)	2020	Nigeria	8 - 15	1197	538	659	cyclo	objective	2.6	2.7	206.923	244.074	2.6
2	Wajuihian et al. (2017)	2017	South Africa	13 - 18	1586	632	954	non-cyclo	objective	6	8	105.333	119.25
3	Chebil et al. (2016)	2016	Tunisia	6 - 14	6192	3198	2994	cyclo	objective	2.97	4.5	1076.77	665.333
4	Kedir et al. (2014)	2014	Ethiopia	7 - 15	570	308	262	non-cyclo	subjective	2.27	3.34	135.683	78.4431
5	Soler et al. (2015)	2015	Equatorial Guinea	6 - 16	425	209	216	cyclo	objective	7.7	13	27.1429	16.6154
9	Jimenez et al. (2012)	2012	Burkina Faso	6 - 16	315	163	152	non-cyclo	objective	2.5	2.6	65.2	58.4615
12	Yamamah et al. (2015)	2015	Egypt	5.5 - 17	2070	1047	1023	cyclo	objective	3.4	2.7	307.941	378.889
14	Anera et al. (2006)	2006	Burkina Faso	5 - 16	388	211	177	cyclo	Objective	0.5	0	2
16	Akuta (2015)	2015	South Africa	7 - 14	421	214	207	non-cyclo	objective	18.5	20	11.5676	10.35
17	Alrasheed et al. (2016)	2016	Sudan	6 - 15	1678	827	839	cyclo	objective	6.9	6.8	119.855	123.382
18	Kabir et al. (2016)	2016	Ghana	10 - 15	208	101	107	non-cyclo	objective	21.8	23.4	4.63303	4.57265
20	Ezinne et al. (2018)	2018	Nigeria	5 - 15	998	443	555	cyclo	objective	2.9	1.6	152.759	346.875
21	Nakua et al. (2015)	2015	Ghana	12 - 17	504	257	247	non-cyclo	objective	1.9	2.4	135.263	102.917
22	Ndou (2014)	2014	South Africa	8 - 15	476	209	267	non-cyclo	subjective	4.3	1.9	48.6047	140.526
23	Ahmed et al. (2020)	2020	Somalia	6 - 15	1204	658	546	non-cyclo	Objective	8.2	10.3	80.2439	53.0097
24	Ovenseri-Ogbomo et al.(2010)	2010	Ghana	5 - 18	953	297	656	cyclo	objective	7.4	6.7	40.1351	97.9104
25	Ovenseri-Ogbomo et al.(2009)	2009	Ghana	11 - 18	595	278	317	non-cyclo	subjective	0.5	1.17	556	270.94

## Sheet: Prevalence_5-11yrs (2)
S/No	Author	Year	Country	Age	N	Cyclo vs non-cyclo	Obj vs Subj	Prev_5-11
10	Naidoo et al.(2003)	2003	South Africa	5 - 15	4890	cyclo	objective	2
16	Akuta (2015)	2015	South Africa	7 - 14	421	non-cyclo	objective	16.5
5	Soler et al. (2015)	2015	Equatorial Guinea	6 - 16	425	cyclo	objective	8.3
24	Ovenseri-Ogbomo et al. (2010)	2010	Ghana	5 - 18	953	cyclo	objective	6.4
19	Ebri et al. (2019)	2019	Nigeria	10 - 18	4241	cyclo	objective	5.6
17	Alrasheed et al.(2016)	2016	Sudan	6 - 15	1678	cyclo	objective	5.4
8	Mehari et al.(2013)	2013	Ethiopia	7 - 18	4238	non-cyclo	objective	4.7
9	Jimenez et al. (2012)	2012	Burkina Faso	6 - 16	315	non-cyclo	objective	2.5
22	Ndou (2014)	2014	South Africa	8 - 15	476	non-cyclo	subjective	2.4
1	Atowa et al. (2020)	2020	Nigeria	8 - 15	1197	cyclo	objective	1.3
12	Yamamah et al. (2015)	2015	Egypt	5.5 - 17	2070	cyclo	objective	0.9
14	Anera et al. (2006)	2006	Burkina Faso	5 - 16	388	cyclo	Objective	0.5
4	Kedir et al. (2014)	2014	Ethiopia	7 - 15	570	non-cyclo	subjective	0.5

## Sheet: Prevalence_11-18yrs
S/No	Author	Year	Country	Age	N	Cyclo vs non-cyclo	Obj vs Subj	Prev_11-18
10	Naidoo, Raghunandan, Mashige et al, 2003	2003	South Africa	5 - 15	4890	cyclo	objective	2
16	Chukuemeka Akuta (thesis)	2015	South Africa	7 - 14	421	non-cyclo	objective	16.5
5	Soler and Anera et al, 2015	2015	Equatorial Guinea	6 - 16	425	cyclo	objective	8.3
24	Ovenseri-Ogbomo	2010	Ghana	5 - 18	953	cyclo	objective	6.4
19	Ebri	2019	Nigeria	10 - 18	4241	cyclo	objective	5.6
17	Alrasheed	2016	Sudan	6 - 15	1678	cyclo	objective	5.4
8	Mehari and Yimer	2013	Ethiopia	7 - 18	4238	non-cyclo	objective	4.7
9	Jimenez, Soler and Anera et al	2012	Burkina Faso	6 - 16	315	non-cyclo	objective	2.5
22	Ndou (Thesis)	2014	South Africa	8 - 15	476	non-cyclo	subjective	2.4
1	Atowa et al	2020	Nigeria	8 - 15	1197	cyclo	objective	1.3
12	Yamamah et al	2015	Egypt	5.5 - 17	2070	cyclo	objective	0.9
14	Anera et al (letter to editor)	2006	Burkina Faso	5 - 16	388	cyclo	Objective	0.5
4	Kedir and Girma	2014	Ethiopia	7 - 15	570	non-cyclo	subjective	0

## Sheet: Prevalence_age
Author	N	n	Age in category	Prev_5-11
Naidoo et al.(2003)	4890	97.8	1	2	0.02	97.8	0.02	0.02
Akuta (2015)	421	69.465	1	16.5	0.165	69.465	0.165	0.165
Soler et al. (2015)	425	35.275	1	8.3	0.083	35.275	0.083	0.083
Ovenseri-Ogbomo et al. (2010)	953	61.248	1	6.4	0.064	60.992	0.064	0.0642686
Ebri et al. (2019)	4241	237.496	1	5.6	0.056	237.496	0.056	0.056
Alrasheed et al.(2016)	1678	90.612	1	5.4	0.054	90.612	0.054	0.054
Mehari et al.(2013)	4238	199.186	1	4.7	0.047	199.186	0.047	0.047
Jimenez et al. (2012)	315	7.875	1	2.5	0.025	7.875	0.025	0.025
Ndou (2014)	476	11.424	1	2.4	0.024	11.424	0.024	0.024
Atowa et al. (2020)	1197	15.561	1	1.3	0.013	15.561	0.013	0.013
Yamamah et al. (2015)	2070	18.63	1	0.9	0.009	18.63	0.009	0.009
Anera et al. (2006)	388	1.94	1	0.5	0.005	1.94	0.005	0.005
Kedir et al. (2014)	570	2.85	1	0.5	0.005	2.85	0.005	0.005
Naidoo et al.(2003)	4890	156.48	2	3.2	0.032	156.48	0.032	0.032
Akuta (2015)	421	85.2525	2	20.25	0.2025	85.2525	0.2025	0.2025
Soler et al.(2015)	425	56.525	2	13.3	0.133	56.525	0.133	0.133
Ovenseri-Ogbomo et al. (2010)	953	62	2	12.3	0.123	117.219	0.123	0.0650577
Ebri et al. (2019)	4241	195.086	2	4.6	0.046	195.086	0.046	0.046
Alrasheed et al.(2016)	1678	144.308	2	8.6	0.086	144.308	0.086	0.086
Mehari et al.(2013)	4238	402.61	2	9.5	0.095	402.61	0.095	0.095
Jimenez et al. (2012)	315	8.19	2	2.6	0.026	8.19	0.026	0.026
Ndou (2014)	476	18.088	2	3.8	0.038	18.088	0.038	0.038
Atowa et al. (2020)	1197	51.471	2	4.3	0.043	51.471	0.043	0.043
Yamamah et al. (2015)	2070	45.54	2	2.2	0.022	45.54	0.022	0.022
Anera et al. (2006)	388	1.94	2	0.5	0.005	1.94	0.005	0.005
Kedir et al. (2014)	570	12.996	2	2.28	0.0228	12.996	0.0228	0.0228
Kumah et al. (2013)	2435	77.92	2	3.2	0.032	77.92	0.032	0.032
Nakua et al. (2015)	504	10.9368	2	2.17	0.0217	10.9368	0.0217	0.0217
Maduka-Okafor, et al. (2021)	5723	114.46	1
Maduka-Okafor, et al. (2021)	5723	103.014	1

## Sheet: Prevalence by Technique
S/No	Author	Year	Country	Age	Refraction technique (Cycloplegic =1, non-cycloplegic=2)	Obj vs Subj	Prevalence of myopia	N	n
1	Atowa et al. (2020)	2020	Nigeria	8 - 15	1	objective	2.7	1197	443.333	0.027	32.319	0.027
2	Wajuihian et al. (2017)	2017	South Africa	13 - 18	2	objective	7	1586	226.571	0.07	111.02
3	Chebil et al. (2016)	2016	Tunisia	6 - 14	1	objective	3.71	6192	1669	0.0371	229.723
4	Kedir et al. (2014)	2014	Ethiopia	7 - 15	2	subjective	2.6	570	219.231	0.026	14.82
5	Soler et al. (2015)	2015	Equatorial Guinea	6 - 16	1	objective	10.4	425	40.8654	0.104	44.2
6	Kumah et al.(2013)	2013	Ghana	12 - 15	1	objective	3.2	2435	760.938	0.032	77.92
8	Mehari et al. (2013)	2013	Ethiopia	7 - 18	2	objective	6	4238	706.333	0.06	254.28
9	Jimenez et al. (2012)	2012	Burkina Faso	6 - 16	2	objective	2.5	315	126	0.025	7.875
10	Naidoo et al. (2003)	2003	South Africa	5 - 15	1	objective	2.9	4890	1686.21	0.029	141.81
12	Yamamah et al. (2015)	2015	Egypt	5.5 - 17	1	objective	3.1	2070	667.742	0.031	64.17
13	Nartey et al. (2015)	2016	Ghana	6 - 16	2	subjective	4.8	811	168.958	0.048	38.928
14	Anera et al. (2006)	2006	Burkina Faso	5 - 16	1	Objective	0.5	388	2	0.005	1.94
16	Akuta (2015)	2015	South Africa	7 - 14	2	objective	18.7	421	22.5134	0.187	78.727
17	Alrasheed et al. (2016)	2016	Sudan	6 - 15	1	objective	6.8	1678	246.765	0.068	114.104
18	Kabir et al. (2016)	2016	Ghana	10 - 15	2	objective	22.6	208	9.20354	0.226	47.008
19	Ebri et al. (2019)	2019	Nigeria	10 - 18	1	objective	4.8	4241	883.542	0.048	203.568
20	Ezinne et al. (2018)	2018	Nigeria	5 - 15	1	objective	4.5	998	221.778	0.045	44.91
21	Nakua et al. (2015)	2015	Ghana	12 - 17	2	objective	2.17	504	232.258	0.0217	10.9368
22	Ndou (2014)	2014	South Africa	8 - 15	2	subjective	2.94	476	161.905	0.0294	13.9944
23	Ahmed et al. (2020)	2020	Somalia	6 - 15	2	Objective	9.1	1204	132.308	0.091	109.564
24	Ovenseri-Ogbomo et al. (2010)	2010	Ghana	5-18	1	objective	6.5	953	138.696	0.065	61.945
25	Ovenseri-Ogbomo et al. (2009)	2009	Ghana	11 - 18	2	subjective	1.7	595	350	0.017	10.115
